# Supplementary material for: Dietary Garlic Powder Alleviates Lipopolysaccharide-Induced Inflammatory Response and Oxidative Stress through Regulating the Immunity and Intestinal Barrier Function in Broilers
Source: Animals (Basel). 2022 Sep 2;12(17):2281. doi: 10.3390/ani12172281 (PMC9454656; doi:10.3390/ani12172281)
Supplement: Supplementary file 1 [file animals-12-02281-s001.zip]

Archive with 1 entries (1 files):
- animals-1889401-supplementary.pdf
